# Supplementary material for: Design and Construction of UAV-Based Measurement System for Water Hyperspectral Remote-Sensing Reflectance
Source: Sensors (Basel). 2025 May 2;25(9):2879. doi: 10.3390/s25092879 (PMC12074439; doi:10.3390/s25092879)
Supplement: Supplementary file 1 [file sensors-25-02879-s001.zip]

Archive with 1 entries (1 files):
- sensors-3556503-supplementary.pdf
